# Supplementary material for: Management of pott’s puffy tumor: a Delphi-method international clinical consensus statement
Source: Eur Arch Otorhinolaryngol. 2025 Aug 9;282(9):4669–80. doi: 10.1007/s00405-025-09589-1 (PMC12423165; doi:10.1007/s00405-025-09589-1)
Supplement: Supplementary file 1 — (XLSX 12.2 KB) [file 405_2025_9589_MOESM1_ESM.xlsx]

## Sheet: Blad1
authors	title	PMID	topic	no of articles	no of patients	ped/adult	age	male/female	clinical findings	etiology/involvement paranasal sinuses/orbit	Intracranial complications	orbital signs	orbital complications	imaging	pathogens	treatment	outcomes	conclusions
Nisa L, Landis BN, Giger R.	Orbital involvement in Pott's puffy tumor: a systematic review of published cases	22487279	SR of orbital complications of PPT	35	42	ped/adult	7 weeks to 50 years, mean 17,44 +/- 12,35 years	67% male, 23% female, 10% not reported	forehead swelling 100%, headache 70%, fever 70%	9/42 cases concomitant involvement of paranasal sinuses not reported. Of remaining 33 cases: 35% only frontal sinus involvement, frontoethmoidal maxillary sinusitis 24%, frontomaxillary sinusitis 12% frontoethmoidal sinusitis 3%, frontoethmoidal sphenoidal sinusitis 3%. In all but 2 cases of postseptal infection, the ehtmoid sinus was concomitantly involved	72% also intracranial complications, 50 epridural abscess, 20% subdural empyema, 12% brain abscess, more than one intracranial complication in 15%	eyelid/periorbital edema 98%, proptosis 24%, diplopia 2,5%, restriction extraocular movements 12%	periorbital or preseptal cellulitis 15%, orbital cellulitis 7,5%, subperiosteal abscess 5%; orbital abscess 2,5%	diagnostic imaging was performed in all patients, 74% images were shown, 26 CT, 3 MRI, 7 X-ray, 1 scintigraphy	Microbiological examination often yielded a multiple growth, but the most common individual pathogens were streptococci and staph- ylococci	4 patients no surgery. 38 patients different surgical approaches. 2 patients required surgical drainage of the orbit	9,5% long term complications, only 1 visual/orbital complication (enlarged blind spot)	The main findings of the present review are that (a) the majority of orbital involvement in PPT is eyelid edema and preseptal cellulitis, (b) most orbital involvement is cured with the treatment of PPT and does not require additional orbital surgery, and (c) permanent orbital sequelae is rare.
Leong SC.	Minimally Invasive Surgery for Pott's Puffy Tumor: Is It Time for a Paradigm Shift in Managing a 250-Year-Old Problem?	28376662	SR of outcomes and efficacy of ESS in the management of PPT	16	29	ped/adult	median age of 25 years (range, 9-86 years)	20 males, 9 females		62% frontal sinusitis, 28% chronic rhinosinusits, 1 insect bite, 1 head trauma	1 pneumocephalus		2 preseptal cellulitis		The most common organisms were Streptococci, Staphylococci, and anaerobic bacteria	Mostly ESS procedures nonspecified. Balloon sinuplasty in 5 cases. Draf 3 in 3 patients. Draf 2 in 2 patients.	3 patients required revision sinus surgery during the follow-up period (2weeks, 6 months, 8 months) due to stenosis or losure of frontal recessus	uncomplicated PPT can be managed succesfully with ESS, although the revision rate for ESS is not low (10%)
Koltsidopoulos P, Papageorgiou E, Skoulakis C.	Pott's puffy tumor in children: A review of the literature	30570150	SR to assess rate of intracranial involvement in pediatric and adolscent patients with PPT, and discus diagnostic and therapeutic features	53	93	ped	7 weeks to 19 years, mean 11,94years	70%male/30%female		acute or chronic sinusitis in 79%, head trauma 8,7%	72% intracranial complications. Epidural or extradural abscess 47%), subdural empyema 25%, brain abscess 12%, more than one intracranial complication 23%			CT alone (52), CT and MRI (36,5%), ultrasound 9,6%	most common streptococci (44%) and staphylococci. Sterile 22,5%.	antibiotic therapey length varied 10 days - 6 months, mean 6,5 weeks. 3 patients (3,5%): no surgical treatment reported. Remaining cases: different surgical approaches: most external approach (46,5%), ESS alon (23%), ESS and external drainage (27%). For intracranial complications most patients underwent craniotomy (67%)	not reported	On the basis of the available literature, it seems that young children and adolescents with PPT are at high risk for intracranial complications. Epidural empyema is the most prevalent.
McNeil JC, Dunn JJ, Kaplan SL, Vallejo JG.	Complications of Otitis Media and Sinusitis Caused by Streptococcus anginosus Group Organisms in Children	31738321	retrospective review of Streptococcus anginosus group infections in children	na	15	ped	11.1 (7.2–14.3)	10 (66.7%) male							9 (60%) polymicrobial infection		intensive care unit admission 7 (46.7%)	increased number of cases from 2011 to 2018, due to streptococcus anginosus group
Nallani R, Wichova H, McAroy JL, Chiu AG, Villwock JA.	Incidence of Odontogenic Disease in Patients With Pott's Puffy Tumor	32890475	retrospective chart review of patients with PPT with analysis of presence of odontogenic disease	na	17	adult	61,9 mean			19% history of sinus surgery, 25% previous frontal bone trauma, 65% prior dental procedures. Dental pathology in 16/17 patients, 81% maxillary dental caries. Periapical pathology in 56% (al maxillary teeth)				16/17 patients CT presence of odontogenic disease, 53% had CT presence of unilateral maxillary/ethmoid sinus inflammation, all ipsilateral to dental pathology, 8 ipsilateral to PPT.	The most common organisms were Streptococci 29%, Staphylococci 50%, 50% of cultures grew 2 or more organisms. Duration of antibiotic use was 6,5 +/- 3,6 weeks	94% underwent surgical management, 67% ESS		clinicians should assess the oral cavity and dental health of patients with PPT
Rohde RL, North LM, Murray M, Khalili S, Poetker DM.	Pott's puffy tumor: A comprehensive review of the literature	35700606	SR with aim to provide a comprehensive and uptodate review in both pediatric and adult population	216	321 (318 review, 3 author patients)	ped/adult	8 months-90 years, mean 29,1. 47% pediatric <18yeras, 53% adult >18years.	70,4% male	79,1% forehead swelling, 56,7% frontal headache, 35,5% fever, 23,4% periorbital edema or erythema, 19,3% rhinorrhea, 10,6% neurological symptoms, 8,7% vision changes	82,9% acute or chronic rhinosinusitis. 17,1% trauma, 11,5% odontogenic disease, 6,5% intranasal drug abuse	43,1% incidence of intracranial pathology in this review. 69% male, 666% <18years, 78% without focal neurological symptoms. 54% epidural empyema. 21% coexisting intracranial complications. White ethnicity lower risk to have intracranial extension. Pediatric patients 3-fold greater odds for intracranial complications		23,4% periorbital edema or erythema, 8,7% vision changes	60,8% CT alone, 32,9% CT and MRI	polymicrobial infections. Streptococcus 35,5%, staphylococcus 21,2%, fusobacterium 5,3%, pseudomonas 3,4%. Sterile cultures 14,6%	37,7% combined endoscopic and open approach. No standardized algorithms for treatment time of type nor optimal timing. Information about treatment modality and length of hospital stay widely unavailable in studies.	not reported	no specific recommendations other than high index of suspicion for intracranial complicatios, multidisciplinary and invidivualized approach
Nguyen DK, Idicula W, Nguyen T, Demke J, Cordero J, Dundar Y.	Pott's Puffy: First Shot is the Best Shot	37307535	retrospective chart review of outcomes of different surgical procedures	na	31	ped/adult	42 (5-90)	male 55 %	x	x	x	x	x	x	x	x	x	31 PPT patients versus 20 CRS patients/ recurrent ARS patients. Risk factors for PPT:male seks, extreme age ranges <18 and >65 years. Risk factors for recurrence: prior sinus surgery, operative techniques (less risk of recurrence after FESS alone - but of course these are the less severe cases...) Authors suggest more aggressive definitive management up front to prevent recurrence (pt with severe…
Klivitsky A, Erps A, Regev A, Ashkenazi-Hoffnung L, Pratt LT, Grisaru-Soen G.	Pott's Puffy Tumor in Pediatric Patients: Case Series and Literature Review	37406183	retrospective chart review of PPT in children	na	10	ped	mean 12,5 (9-17)	male 60%	100% headache, 100% frontal swelling, 50% fever		70% intracranial complications, mostly epidural collection and sinus vein thrombosis. MRI was superior in assessing subperiosteal collection and mild intracranial involvement such as dural enhancement). Venous thrombosis was more clearly visible on MRI compared with CECT.		30% orbital pain and swelling	70% CT and MRI, 30% CT alone	streptococcus constellatus was most frequent, 30%, str pneumonia 20M%, str prevotella 20%.	100% surgical intervention, 40% neurosurgical intervention. Median 9 weeks antibiotics, range 5-16 weeks. Combination therapy ceftriaxone with metronidazole. Intravenous treatment median 6 weeks, range 2-6 weeks	median hospitalization duration 11 days, range 8-20days. Full recovery in all patients	The current findings as well as those reported in the literature indicate that many patients treated appropriately will make a full recovery without long-term sequelae.
Sideris G, Davoutis E, Panagoulis E, Maragkoudakis P, Nikolopoulos T, Delides A.	A Systematic Review of Intracranial Complications in Adults with Pott Puffy Tumor over Four Decades	37190552	SR with aim to review PPT with intracranial complications in adults	106	125	adult	45.14 +/- 18.2 years (95% CI: 49.22–60.84, range 17-84	75,2% male		52% had comorbidities, the most frequent being head trauma, cocaine use, dental infections, DM, history of sinus/neurosurgical procedures, or causes of immunosuppression	30,4% intracranial complications, epidural empyema 55,3%. Younger age was associated with a higher risk of intracranial complications. Diabetes mellitus and immunosuppression conditions are significantly associated with intracranial complications (p = 0.018 and p = 0.022, respectively				mixed flora were found in 19 patients (15.2%), A single pathogenwas isolated from in 42.4%. Streptococcus species were present in 28 cultures (22.4%), Staphylococcus species were found in in 24 cultures (19.2%)	ENT surgery external approach 20,8%; ENT ESS alone 27,2%, ENT ESS and external 24%. 13,6% neurosurgical procedures, 5,6% neurosurgical and ENT intervention. 4% only antibiotics	not reported	Intracranial complications are more common in adult males in the fourth decade of their lives. Diabetesmellitus and immunosuppressive conditions are independent prognostic factors for the development of intracranial complications
Smiljkovic M, Tat J, Richardson SE, Campigotto A, Cushing SL, Wolter NE, Dirks P, Bitnun A.	A 20-Year Study of Intracranial Pyogenic Complications of Sinusitis in Children	37851970	intracranial complications of sinusitis	na	27 PPT (complete cohort of 104 patients)	ped	median 12 (complete cohort)	65% male (complete cohort)	no specific information about the PPT patients	no specific information about the PPT patients	no specific information about the PPT patients	no specific information about the PPT patients	no specific information about the PPT patients	no specific information about the PPT patients	no specific information about the PPT patients	no specific information about the PPT patients	no specific information about the PPT patients. 24% suffered persistent neurologic sequelae including cognitive deficits, hemiparesis, cranial nerve palsies, behavioral changes. 1 patient died.	no specific information about the PPT patients. Our study shows that neurologic sequelae following intracranial complications of sinusitis are associated with the presence of cerebritis and more extensive intracranial involvement on neuroimaging suggesting that delayed diagnosis is a major contributor to adverse outcomes
